# Supplementary material for: Comparative renal effects of angiotensin receptor neprilysin inhibitors and ACEi/ARB: a systematic review and meta-analysis
Source: Clin Kidney J. 2025 Jul 11;18(8):sfaf224. doi: 10.1093/ckj/sfaf224 (PMC12315105; doi:10.1093/ckj/sfaf224)
Supplement: sfaf224_Supplemental_Files [file sfaf224_supplemental_files.zip]

Archive with 2 entries (2 files):
- Table S1. PRISMA checklist.docx
- Table S2. Databases and search strategy.docx
